# Supplementary material for: Quantitative Analysis of Collective Migration by Single-Cell Tracking Aimed at Understanding Cancer Metastasis
Source: Int J Mol Sci. 2022 Oct 15;23(20):12372. doi: 10.3390/ijms232012372 (PMC9604284; doi:10.3390/ijms232012372)
Supplement: Supplementary file 1 [file ijms-23-12372-s001.zip]

Archive with 6 entries (6 files):
- MovieS1_0%.mp4
- MovieS2_20%.mp4
- MovieS3_40%.mp4
- MovieS4_60%.mp4
- MovieS5_80%.mp4
- MovieS6_100%.mp4
